# Supplementary material for: DNA supercoiling-mediated G4/R-loop formation tunes transcription by controlling the access of RNA polymerase
Source: Nat Commun. 2025 Apr 9;16:3363. doi: 10.1038/s41467-025-58479-x (PMC11982182; doi:10.1038/s41467-025-58479-x)
Supplement: Supplementary file 4 — Source Data [file 41467_2025_58479_MOESM4_ESM.xlsx]

## Sheet: Fig 2d
	sp10	sp15	sp20	sp25	sp30	sp35		Comparison	PValue	Significance			sp10	sp15	sp20	sp25	sp30	sp35		Comparison	p-Value	Significance
1st	90.2223	90.1223	86.3922	87.5329	84.6638	77.1388		sp10 vs sp15	0.212561	ns		test1	90.2223	90.1223	86.3922	87.5329	84.6638	77.1388		sp10 vs sp15	0.212561	ns
2nd	89.64	89.1614	86.0995	86.2376	82.896	78.2214		sp10 vs sp20	0.000729874	***		test2	89.64	89.1614	86.0995	86.2376	82.896	78.2214		sp10 vs sp20	0.000729874	***
3rd	89.284	87.7193	86.3659	86.1181	81.8523	81.9775		sp10 vs sp25	0.00140161	**		test3	89.284	87.7193	86.3659	86.1181	81.8523	81.9775		sp10 vs sp25	0.00140161	**
4th	89.3045	87.4726	87.6494	87.3673	83.4035			sp10 vs sp30	0.00063235	***		test4	89.3045	87.4726	87.6494	87.3673	83.4035			sp10 vs sp30	0.00063235	***
								sp10 vs sp35	0.0171941	*										sp10 vs sp35	0.0171941	*
								sp15 vs sp20	0.0412938	*										sp15 vs sp20	0.0412938	*
								sp15 vs sp25	0.0565959	ns										sp15 vs sp25	0.0565959	ns
								sp15 vs sp30	0.000737265	***										sp15 vs sp30	0.000737265	***
	Average	SEM	N					sp15 vs sp35	0.0122332	*		Group	Average	SEM	N					sp15 vs sp35	0.0122332	*
sp10	89.6127	0.218977	4					sp20 vs sp25	0.724719	ns		sp10	89.6127	0.218977	4					sp20 vs sp25	0.724719	ns
sp15	88.6189	0.624357	4					sp20 vs sp30	0.00423987	**		sp15	88.6189	0.624357	4					sp20 vs sp30	0.00423987	**
sp20	86.6267	0.347244	4					sp20 vs sp35	0.0303685	*		sp20	86.6267	0.347244	4					sp20 vs sp35	0.0303685	*
sp25	86.814	0.369628	4					sp25 vs sp30	0.00326244	**		sp25	86.814	0.369628	4					sp25 vs sp30	0.00326244	**
sp30	83.2039	0.584007	4					sp25 vs sp35	0.028221	*		sp30	83.2039	0.584007	4					sp25 vs sp35	0.028221	*
sp35	79.1126	1.46616	3					sp30 vs sp35	0.0921455	ns		sp35	79.1126	1.46616	3					sp30 vs sp35	0.0921455	ns
												*N value means the number of independent events.
												*SEM is presented as 95% confidence limit.
												*P-values are calculated by two-sided paired t-test using Matlab 2023.
												*P < 0.05, **P < 0.005, ***P < 0.0005, NS: nonsignificant

## Sheet: Fig 2e
	sp10_5 min	sp30_5 min	sp10_10 min	sp30_10 min	sp10_30 min	sp30_30 min	sp10_60 min	sp30_60 min		Comparison	p-Value	Significance
test1	87.6267	70.5525	88.5205	74.6661	90.052	82.4437	91.5007	87.4148		sp10_5 min vs sp30_5 min	0.000181843	***
test2	91.4608	67.9407	93.2947	81.9349	94.3617	91.3999	94.0039	92.0141		sp10_5 min vs sp10_10 min	0.359861	ns
test3	91.858	75.7605	93.3981	82.5356	93.8759	88.6566	92.1048	92.0758		sp10_5 min vs sp30_10 min	0.00433399	**
test4	91.7887	69.6368	94.0181	80.9385	94.08	90.2151	93.8142	91.7218		sp10_5 min vs sp10_30 min	0.146135	ns
										sp10_5 min vs sp30_30 min	0.319791	ns
										sp10_5 min vs sp10_60 min	0.129778	ns
	Average	SEM	N							sp10_5 min vs sp30_60 min	0.93838	ns
sp10_5 min	90.6835	1.02263	4							sp30_5 min vs sp10_10 min	8.52114e-05	***
sp30_5 min	70.9726	1.68515	4							sp30_5 min vs sp30_10 min	0.0107675	*
sp10_10 min	92.3078	1.27252	4							sp30_5 min vs sp10_30 min	0.000106022	***
sp30_10 min	80.0188	1.81437	4							sp30_5 min vs sp30_30 min	0.000653307	***
sp10_30 min	93.0924	1.01835	4							sp30_5 min vs sp10_60 min	0.000347652	***
sp30_30 min	88.1788	1.99253	4							sp30_5 min vs sp30_60 min	0.00014506	***
sp10_60 min	92.8559	0.621623	4							sp10_10 min vs sp30_10 min	0.00207823	**
sp30_60 min	90.8066	1.13323	4							sp10_10 min vs sp10_30 min	0.648092	ns
										sp10_10 min vs sp30_30 min	0.140033	ns
										sp10_10 min vs sp10_60 min	0.716937	ns
*N value means the number of independent events.										sp10_10 min vs sp30_60 min	0.412642	ns
*SEM is presented as 95% confidence limit.										sp30_10 min vs sp10_30 min	0.00184744	**
*P-values are calculated by two-sided paired t-test using Matlab 2023.										sp30_10 min vs sp30_30 min	0.0234084	*
*P < 0.05, **P < 0.005, ***P < 0.0005, NS: nonsignificant										sp30_10 min vs sp10_60 min	0.00342452	**
										sp30_10 min vs sp30_60 min	0.00388791	**
										sp10_30 min vs sp30_30 min	0.0859819	ns
										sp10_30 min vs sp10_60 min	0.850739	ns
										sp10_30 min vs sp30_60 min	0.18476	ns
										sp30_30 min vs sp10_60 min	0.0964529	ns
										sp30_30 min vs sp30_60 min	0.306007	ns
										sp10_60 min vs sp30_60 min	0.177992	ns

## Sheet: Fig 3b
	NT-sp10					NT-sp30					Control
	No	Low	Mid	High	Highest	No	Low	Mid	High	Highest	No	Low	Mid	High	Highest
test1	100	107.363	108.299	131.132	148.15	100	111.165	110.3	120.358	116.161	100	115.083	119.476	114.926	107.087
test2	100	111.406	117.513	134.098	146.511	100	112.651	123.54	136.409	154.554	100	86.7481	104.529	103.801	102.543
test3	100	111.599	114.031	124.2	149.82	100	114.944	119.225	132.615	134.774	100	87.8675	102.763	102.964	96.8641
	NT-sp10			NT-sp30			Control
	Average	SEM	N	Average	SEM	N	Average	SEM	N
No	100	0	3	100	0	3	100	0	3
Low	110.123	1.38078	3	112.92	1.09913	3	96.5662	9.26403	3
Mid	113.281	2.68604	3	117.688	3.89839	3	108.923	5.3014	3
High	129.81	2.93291	3	129.794	4.84353	3	107.23	3.85527	3
Highest	148.16	0.955215	3	135.163	11.0849	3	102.165	2.95727	3
	NT-sp10		NT-sp30		Control
Comparison	p-Value	Significance	p-Value	Significance	p-Value	Significance
No vs Low	0.0181026	*	0.00715983	**	0.746466	ns
No vs Mid	0.0385538	*	0.0452976	*	0.234388	ns
No vs High	0.00954159	**	0.0254248	*	0.201564	ns
No vs Highest	0.000393156	***	0.0866559	ns	0.540298	ns
Low vs Mid	0.372793	ns	0.345833	ns	0.326429	ns
Low vs High	0.0104233	*	0.0669064	ns	0.374361	ns
Low vs Highest	5.63788e-05	***	0.181473	ns	0.614186	ns
Mid vs High	0.0144168	*	0.12662	ns	0.810143	ns
Mid vs Highest	0.00271355	**	0.251402	ns	0.343613	ns
High vs Highest	0.016972	*	0.689876	ns	0.359687	ns
*N value means the number of independent events.
*SEM is presented as 95% confidence limit.
*P-values are calculated by two-sided paired t-test using Matlab 2023.
*P < 0.05, **P < 0.005, ***P < 0.0005, NS: nonsignificant

## Sheet: Fig 3d
	NT-sp10			NT-sp30			Control
	No	Mid	High	No	Mid	High	No	Mid	High
test1	100	116.521	124.415	100	103.632	107.94	100	104.759	104.483
test2	100	110.591	138.706	100	104.691	108.698	100	107.161	104.659
test3	100	116.648	128.251	100	104.569	107.46	100	102.121	100.462
	NT-sp10			NT-sp30			Control
	Average	SEM	N	Average	SEM	N	Average	SEM	N
No	100	0	3	100	0	3	100	0	3
Mid	114.587	1.99838	3	104.297	0.334616	3	104.68	1.45556	3
High	130.458	4.27038	3	108.033	0.360141	3	103.201	1.37066	3
	NT-sp10		NT-sp30		Control
Comparison	p-Value	Significance	p-Value	Significance	p-Value	Significance
No vs Mid	0.0182565	*	0.0060091	**	0.0846256	ns
No vs High	0.0190968	*	0.00200406	**	0.1446	ns
Mid vs High	0.0473331	*	0.00164415	**	0.500648	ns
*N value means the number of independent events.
*SEM is presented as 95% confidence limit.
*P-values are calculated by two-sided paired t-test using Matlab 2023.
*P < 0.05, **P < 0.005, ***P < 0.0005, NS: nonsignificant

## Sheet: Fig 5g
# of molecule	Linear	Relaxed	Supercoil
1	2	3	23.1818			Average	SEM	N
2	2	1	23		Linear	1.99471	0.0745297	255
3	2	2	4		Relaxed	2.20823	0.123363	230
4	1	2	20		Supercoil	20.7456	0.446932	328
5	1	1	18.75
6	1	2	26
7	6.66667	3	9		Comparison	p-Value	Significance
8	2	4	17		Linear vs Relaxed	0.139322	ns
9	2	3	26		Linear vs Supercoil	7.45621e-136	***
10	1	1	14		Relaxed vs Supercoil	2.0841e-137	***
11	5.45455	3	4
12	3.75	1	2
13	2	6	13
14	2	1	40.5		*N value means the number of independent events.
15	1.15385	1	18		*SEM is presented as 95% confidence limit.
16	3	1	1		*P-values are calculated by two-sided paired t-test using Matlab 2023.
17	1	2	8		*P < 0.05, **P < 0.005, ***P < 0.0005, NS: nonsignificant
18	2	2	20
19	6	2	28
20	1	2	2
21	1	1	22
22	4	1	32
23	1	2	23
24	2	5	25
25	5.45455	1	22
26	3	1	29
27	1	1	17
28	2	1	17
29	1	1	25.7143
30	2	1	4
31	1	2	14.1176
32	2	2	36
33	2	1	16
34	2	2	10
35	1	1	15
36	3	2	18
37	1	2	21
38	1	1	23
39	1	9	25
40	1	2	14
41	3	2	20
42	3	3	18.4615
43	1	1	23
44	2	2	18
45	2	2	26
46	3	4	28.75
47	2	1	4
48	2	3	16.6667
49	3	1	10
50	4	2	18
51	3.46154	2	34.2857
52	2	2	24
53	1	3	22
54	2	1	26
55	3	1	16.8
56	1	3	16
57	5	4	19
58	2	2	20
59	4	1	12
60	3	1	24
61	3	2	13
62	2	2	24
63	2	4	19
64	1	1	23
65	1	2	22
66	4	2	24
67	2	2	19
68	3.46154	4	17
69	1	6	26
70	4	1	26.25
71	5	3	27
72	2	1	37
73	1	2	13
74	2	1	14
75	1	1	25
76	2	2	19
77	1	2	1
78	2	2	17
79	2	2	4
80	3.75	1	1
81	1	4	32.5
82	1	2	9
83	2	4	24
84	1	2	25
85	2	1	12
86	1	1	20
87	3	6	28
88	1	2	25
89	2	2	25.9091
90	2	1	22.1053
91	3	4	26.4706
92	4	1	16
93	3	1	28.4211
94	1	4	27
95	2	2	21
96	2	2	27.931
97	4	2	2
98	1	2	30
99	1	2	19
100	2	2	14
101	4	1	23
102	2	2	25
103	4	2	34
104	4	2	15
105	2	1	29
106	3	3	11
107	1	1	18
108	3	2	22.5
109	2	2	23
110	1	1	21
111	1	2	12.5
112	1	1	28.8889
113	1	2	25
114	3	2	23
115	1	1	35
116	1	1	31
117	1	1	21
118	1	2	32.7273
119	1	2.4	16
120	1	2	19
121	1	1	20
122	1	2	14
123	4	1.2	18
124	2	1	31
125	1	2	27
126	2	4	16
127	2	1	26
128	1	3	21
129	2	3	34
130	1	1	14
131	2	1	28
132	3.75	2	15
133	5	6	42
134	1	2	9
135	2	1	31
136	2	1	32
137	7	5	33
138	2	1	15
139	3.15789	2	18
140	2	2	27
141	1	1	21
142	1	1	26
143	1	3	11
144	2	2	20
145	1	1	28.3333
146	1	3	18
147	1	3	25
148	1	5	26
149	1	1	19
150	1	1	26
151	2	1	22.5
152	2	6	19.6552
153	2	5	15
154	1	1	6
155	5	4	21
156	4	2	19
157	2.5	2	20
158	1	1	24
159	1	2	32
160	3	1	22
161	1	5	31.0345
162	2	2	29
163	2	2	2
164	1	2	31.7647
165	1	1	20
166	2	1	12
167	1	2	23
168	3	2	21
169	1	1	22
170	2	2	16
171	2	1	23
172	1	6	26
173	1	3	15
174	2	1	31
175	4.09091	21	1
176	1	8	17
177	1	1	22
178	1	7	17
179	2	2	19.0909
180	2	2	27.931
181	4	1	31
182	2	1	23.7931
183	2	1	29
184	1	1	24
185	1	1	17
186	1	3	2
187	3	1	23.0769
188	2	4	22
189	1	1.03448	17
190	1	2.30769	17.1429
191	2	1	19
192	2	1	16
193	2	3	31
194	2	3	25
195	1	2	15
196	1	1.2	20
197	1	1	12
198	1	2	25.3846
199	1	1	24.5454
200	1	1	4
201	3	6	22
202	1	1	15
203	1	3	19
204	3	3	28
205	6	1	27
206	1	3	13
207	1	2	15
208	1	1	9.375
209	2	5	25
210	1	1	12
211	5	3	19.2857
212	1	2	12
213	1	1	40
214	2	2	25.5
215	2	4	24
216	1	2	19.2857
217	2	1	27
218	2	2	16
219	1	2	28
220	2	1	29
221	1	2	21
222	1	3.75	16
223	2	2	26
224	3	1	27
225	3	1	20
226	3	3	28.9286
227	3	3	21
228	4	4	28
229	2	1	18
230	3	2	42.8571
231	1		6
232	2		25
233	2		21
234	1		15
235	3		19
236	2		22
237	2		15
238	1		16
239	1		21
240	2		35
241	2		19
242	2		26
243	1		22
244	1		24
245	1		5
246	2		25
247	1		28
248	1		25.7143
249	1		8
250	2		17.3684
251	1		19
252	1		12
253	1		24
254	3		28.8462
255	2		20
256			28
257			18
258			3
259			19
260			7
261			21
262			26
263			40
264			21
265			19
266			30
267			23.3333
268			21.8182
269			17
270			14.2857
271			10
272			28
273			29
274			18
275			15
276			32
277			24
278			18
279			27
280			16
281			8
282			31.2
283			13.5
284			31
285			12
286			2
287			18
288			21
289			16
290			8.18182
291			20
292			20
293			29
294			26
295			25
296			28
297			24
298			17
299			22.5
300			20
301			28
302			24.5454
303			21
304			27.8571
305			17
306			22
307			25
308			48.75
309			11
310			12
311			38
312			27
313			6
314			12
315			18.6207
316			25.5
317			22
318			13.9286
319			30
320			20
321			26.6667
322			26
323			20.5263
324			16.5
325			22
326			10
327			32
328			17

## Sheet: Fig 5h
	Linear 5X RNAP					Relaxed 1X RNAP					Relaxed 5X RNAP					Supercoiled 1X RNAP
	5min	10min	15min	20min	30min	5min	10min	15min	20min	30min	5min	10min	15min	20min	30min	5min	10min	15min	20min	30min
test1	5.65066	5.03981	8.02422	5.58503	8.86364	7.80413	4.81855	7.77404	12.4219	14.185	4.66077	11.4089	11.3547	16.5396	22.1524	23.8411	37.9281	54.5213	54.0373	54.473
test2	6.17217	5.08605	7.07187	6.91627	9.51684	8.0916	12.6063	13.6328	13.0502	16.9231	7.98479	12.6872	20.8083	20.4152	27.1373	32.3932	42.1657	48.722	47.3154	56.3989
test3	4.17832	5.3496	7.03523	9.57854	6.96143	7.8341	8.47861	8.92857	7.19041	17.0671	5.33527	11.7508	27.498	20.6809	21.6049	35.2796	44.3144	50.2068	52.8335	58.6993
	Linear 5X RNAP			Relaxed 1X RNAP			Relaxed 5X RNAP			Supercoiled 1X RNAP
	Average	SEM	N	Average	SEM	N	Average	SEM	N	Average	SEM	N
5min	5.33371	0.596992	3	7.90995	0.09124	3	5.99361	1.01445	3	30.5046	3.43439	3
10min	5.15849	0.0964863	3	8.6345	2.24949	3	11.9489	0.382075	3	41.4694	1.87615	3
15min	7.37711	0.323731	3	10.1118	1.79178	3	19.887	4.68287	3	51.15	1.73926	3
20min	7.35995	1.17398	3	10.8875	1.85742	3	19.2119	1.33833	3	51.3954	2.06937	3
30min	8.4473	0.766492	3	16.0584	0.937636	3	23.6315	1.75997	3	56.5238	1.22163	3
	Linear 5X RNAP		Relaxed 1X RNAP		Relaxed 5X RNAP		Supercoiled 1X RNAP
Comparison	p-Value	Significance	p-Value	Significance	p-Value	Significance	p-Value	Significance
5min vs 10min	0.798078	ns	0.778015	ns	0.0178227	*	0.0462305	*
5min vs 15min	0.055309	ns	0.344025	ns	0.0911821	ns	0.0168902	*
5min vs 20min	0.222463	ns	0.249914	ns	0.00187587	**	0.00752024	**
5min vs 30min	0.0355733	*	0.0123713	*	0.00250524	**	0.00513738	**
10min vs 15min	0.0145977	*	0.635819	ns	0.23155	ns	0.154596	ns
10min vs 20min	0.200882	ns	0.484473	ns	0.0250918	*	0.00476195	**
10min vs 30min	0.048259	*	0.0644888	ns	0.018222	*	0.0316239	*
15min vs 20min	0.989884	ns	0.778745	ns	0.900854	ns	0.313448	ns
15min vs 30min	0.29785	ns	0.0600168	ns	0.517038	ns	0.395204	ns
20min vs 30min	0.487812	ns	0.0900853	ns	0.121285	ns	0.90511	ns
*N value means the number of independent events.
*SEM is presented as 95% confidence limit.
*P-values are calculated by two-sided paired t-test using Matlab 2023.
*P < 0.05, **P < 0.005, ***P < 0.0005, NS: nonsignificant

## Sheet: Fig 6g
	NT-PQS					NT-PQS +Topo					Control					Control+Topo
	5min	10min	15min	20min	30min	5min	10min	15min	20min	30min	5min	10min	15min	20min	30min	5min	10min	15min	20min	30min
test1	23.8411	37.9281	54.5213	54.0373	54.473	19.7684	25.4886	39.8834	45.8678	53.5131	20.2371	30.9368	34.6183	36.4356	38.8667	5.74747	18.8881	18.1218	17.3815	14.5371
test2	32.3932	42.1657	48.722	47.3154	56.3989	14.6789	26.6667	37.9579	39.2405	50.3101	24.9048	32.3642	35.3253	40.3561	41.7173	9.49848	15.8364	20.9169	14.5509	19.777
test3	35.2796	44.3144	50.2068	52.8335	58.6993	18.1534	27.7118	35.8044	36.7379	45.607	18.0917	23.7947	29.7654	34.7432	31.3869	10.4137	20.2158	21.1483	20.4052	28.7509
test4											22.2546	28.4444	28.764	35.8713	30.3519	15.3153	18.8426	23.871	26.6914	32.4731
	NT-PQS			NT-PQS +Topo			Control			Control +Topo
	Average	SEM	N	Average	SEM	N	Average	SEM	N	Average	SEM	N
5min	30.5046	3.43439	3	17.5336	1.50154	3	21.3721	1.45224	4	10.2437	1.96896	4
10min	41.4694	1.87615	3	26.6224	0.642164	3	28.885	1.88016	4	18.4457	0.926233	4
15min	51.15	1.73926	3	37.8819	1.17812	3	32.1182	1.66638	4	21.0145	1.17454	4
20min	51.3954	2.06937	3	40.6154	2.72374	3	36.8516	1.22	4	19.7573	2.60214	4
30min	56.5238	1.22163	3	49.8101	2.29593	3	35.5807	2.78963	4	23.8845	4.09971	4
*N value means the number of independent events.
*SEM is presented as 95% confidence limit.

## Sheet: Fig 7c
# of molecule	PQS_0min	Control_0min	PQS_10min	Control_10min	PQS_30min	Control_30min
1	16.6667	1	2	12	10.7692	2			Average	SEM	N
2	28	21	2	6.66667	5	7		PQS_0min	9.29315	0.31292	485
3	8	1	19	32	1	2		Control_0min	9.28463	0.417706	345
4	4	1	3	6.66667	7	2		PQS_10min	5.34997	0.320787	216
5	3	12.4138	4	5.33333	3	4		Control_10min	7.94436	0.431469	299
6	15	2	20	9.33333	2	18		PQS_30min	4.38445	0.179002	405
7	23	7	2.75862	9.33333	5	1		Control_30min	5.76932	0.261452	359
8	23	1	2	5.33333	5.71429	3
9	2	4	6	25.3333	1	3
10	3	6	3	5.33333	3	3		Comparison	PValue	Significance
11	16	4	6	5.33333	1	12		PQS_0min vs Control_0min	0.98699	ns
12	10	23.75	4	9.33333	2	2		PQS_0min vs PQS_10min	1.55353e-17	***
13	16	14.4444	4.70588	21.3333	4	3		PQS_0min vs Control_10min	0.0116451	*
14	6	16.8421	7	22.6667	1	3		PQS_0min vs PQS_30min	6.43364e-38	***
15	6	3	6	2.66667	3	18		PQS_0min vs Control_30min	2.76369e-17	***
16	32	2	1	2.66667	4	2		Control_0min vs PQS_10min	3.09011e-13	***
17	3	12	3	1.33333	2	21		Control_0min vs Control_10min	0.0259767	*
18	10	8	5	2	2	2		Control_0min vs PQS_30min	2.29706e-24	***
19	12	18	5	10.6667	13	7		Control_0min vs Control_30min	2.92425e-12	***
20	8	16	5	22.6667	1	6		PQS_10min vs Control_10min	1.85381e-06	***
21	5	11	4	8	5	5		PQS_10min vs PQS_30min	0.00895615	**
22	8	8	4	16	1	11		PQS_10min vs Control_30min	0.311428	ns
23	6.15385	4	4	1.33333	3	6		Control_10min vs PQS_30min	1.84009e-13	***
24	4	5	4	1.33333	3	7		Control_10min vs Control_30min	1.95557e-05	***
25	5.16129	2	1	1.33333	5	5		PQS_30min vs Control_30min	1.4431e-05	***
26	16	1	18	1.33333	8	16
27	11	26.6667	10	6.66667	2	1.42857
28	2	4	4	28	5	2		*N value means the number of independent events.
29	13	2	9	1.33333	4	1.11111		*SEM is presented as 95% confidence limit.
30	4	3	2	33.3333	8	2		*P-values are calculated by two-sided paired t-test using Matlab 2023.
31	5	20	5	10.6667	1	1.42857		*P < 0.05, **P < 0.005, ***P < 0.0005, NS: nonsignificant
32	1	24	4	5.33333	14	2
33	3	24	6	1.33333	1	3
34	1	1	6	1.33333	3	4
35	2.85714	34.5455	14	4	8	4
36	17.1429	2	1	21.0526	4	8
37	2	11	1	18.6667	2	3
38	15	13	3.33333	12	3	4
39	12	2	4	8	24	4
40	20	8	5	4	2	1
41	2	14	1	8	3	2.22222
42	13	9	1	21.3333	1	5
43	17	2	18	2.66667	2.5	2
44	4	8.88889	3	2.66667	4	3
45	11	10	8	2.66667	5	4
46	1	5	9	10.6667	5	4
47	6.66667	5	13	2.66667	4	8
48	16	9	16	18.6667	6	12.3077
49	1	3	3	5.71428	3	2
50	15	24	11	18.6667	2	3.63636
51	13	5	4	2.66667	5	5
52	4	7	4	4	1	23
53	3.75	19	2	5.71429	3	5
54	3	1	1	2	1	5
55	20	10	3	6	5	11
56	2.66667	12	3	3	2	7
57	17	2.5	11	2	9.6	3
58	4	7	9	6	4	3
59	7	11.4286	3	18	3	10
60	4	4.13793	3	11	4	5
61	4	3	2	1	5	4
62	2	2	1	2	1	13.3333
63	6	3	9.09091	13	3	1
64	13	3	8	3	5.88235	6
65	17	12	3.63636	7	2.75862	2
66	1	3	20	8	2	3
67	3	1	6	1	2.66667	3.07692
68	2	20	1	1	5	2
69	3.07692	24	2	8	2	4
70	14.2857	1	3	5	1	3
71	5	14	11	10	1	6
72	12.8571	3.24324	2	14	5	2
73	4	6	2	4	6	4
74	15	1.17647	2	19	4	4
75	4	3	9	11	3	3
76	4	5	3	7	3	5.33333
77	18.6667	7	6	12	1	4
78	2	2	2	3	3	1
79	1.25	2	5	21	1	4
80	12	3	1	6	4	22.5
81	4	2.10526	2	1	4	6.66667
82	14	1.25	2	11	3	4.13793
83	7	15	3	10	1	15
84	15	4.21053	1	7	2	5
85	8	1	14	2.35294	6	4.70588
86	11.579	15	4	2	2	12
87	17	2.22222	12.9032	5	1	9
88	2	6.31579	5	1	1	13.3333
89	2	13	4	6	3	14
90	13	1	3.63636	2	2	3
91	3	19	7	18.6667	1	2
92	12	4	3	4	8	4
93	7	5	2	8	5	8
94	4	23	3	6	6	2
95	7.36842	4	4	19	4	3
96	10	4	16	9.09091	4	13
97	3	17	2	5	2	3
98	12	4	5	11	3	13
99	5	5	3	32.8571	6	6
100	5	23	17.1429	4	10	6
101	3	17	6	11	7	3
102	7	7	5	6	4	3
103	4	4	1	5	1	4
104	12.7273	12	4	9	18	8
105	13	2	1	13	1	17.5
106	4	4	21	2	2	6
107	1	21	3	4	7	4
108	2	18	2	15	6	2.66667
109	4	5	2	4	6	5.55556
110	4	11	15	4	11	3.63636
111	10	8	3	5	1	3
112	20	8	4	15	5	10
113	8.27586	1	2	4	5	1.48148
114	2	5	4	2	4	1
115	5	10	4	4.61538	5	2
116	4	11	6	13	7	12
117	10	16	4	3	4	3
118	8	15	5	16	11	2
119	16	1	13	4	5	8
120	9	1	4	7	7	2
121	14	4	4	1	6	2.22222
122	3	6	6	3	18	2.35294
123	12	5	13	4	2	22
124	8	3	2	4	8	11
125	12	2	5	12	4.70588	5
126	7.27273	13	10	3	2.10526	4.70588
127	15	1	9.41176	4	9	6
128	2	3	2	3	2	8
129	9	5	3.33333	4	5	3
130	13.75	4	7	7	4	5
131	4	10	15.1724	4	2	5
132	8	17.1429	4	3	9	3
133	19	8	2.66667	17	1	2
134	2	17	1.33333	17.1429	6	4
135	12	1.33333	2.66667	18	1	3
136	1	16	2.66667	5	5	4
137	1	12	23.1579	2	6	9
138	15	6.66667	1.33333	5	2	3
139	18	3	2.66667	13	8	4
140	5	6	5.33333	6.66667	5.45455	7
141	3	19	4	14	3.75	3
142	2	11	8	1	7	6
143	10	2	6.66667	5	3	3
144	1	20	18.6667	5	1	9
145	3	28	1.33333	25	3	3
146	15.5556	18	5.33333	4	2	3.63636
147	13	2	1.33333	1.25	1.42857	2.85714
148	10	5	8	33.3333	9	3
149	13.3333	4	2.66667	3	4	13.3333
150	3	2	1.33333	4	7	4.61538
151	17.7778	20	2.66667	1	7	3
152	14	19	2.66667	3	4	2
153	2	17	4	6	2	3
154	2	15	1.33333	2	1	5
155	2	2	6.66667	4	11	2
156	4	14	2.66667	3	7	2
157	4	10	1.33333	9	8	2
158	19	21	5.33333	14	8	1
159	1	3	1.33333	4.57143	8	19
160	12.973	3	10.6667	11	1	9
161	11	8	5.33333	13	2.35294	3
162	10	6	4	3	25	6
163	17	2	3.2	3	2	3
164	24	28	2.66667	15	3	7
165	5	5	1.33333	19	11	13
166	6	2	6.66667	5	17	2
167	10	5	1.33333	2	7	4
168	1	3	8	5	10	2
169	13	3	1.33333	7	16	8
170	8	1	8	2	2	5
171	5	14	1.33333	3	7	3
172	2	1	6.66667	4	1	3
173	12.3077	3	2.66667	4	9	3
174	13	1	4	4	6	5
175	4	13	4	2.35294	7	10
176	13	16.3636	4	4	3.63636	5
177	4	3	2.66667	16	2	2
178	3	6	5.33333	4	1	2.22222
179	2	15.7143	6.66667	17	1	17
180	1	1	2.66667	3	1	4
181	2	15	2	6	4	3
182	4.44444	8	2.66667	8	5	7
183	14	11	2.66667	20	4	3
184	10	8	2.66667	30.7692	1	20
185	9.41176	12	1.33333	9	3	10
186	21	4	1.33333	7	5.16129	4
187	4	6	14.6667	1	4.61538	4
188	3	4	1.33333	3	2	4
189	3	16	6.66667	3	1	12.3077
190	6	2	13.3333	5	4	23.0303
191	4	19	4	5	5	5
192	11	8	4.44444	4	1	3
193	4.8	22.8571	6.66667	11	2	1
194	15	7	16	4	1	1
195	19	7	8	7	3	2
196	4	7	2.66667	5	9	3
197	17	3	1.33333	9	8	4
198	16	7.05882	1.33333	6	5	2
199	17	13	1.33333	1	7	19
200	1	27	2.66667	3	7	1
201	4	1	1.33333	5	4	13
202	18	3	2.66667	8	10	3
203	5	11	4	33.3333	4	4
204	11	4	1.33333	2.66667	7.69231	1
205	9	3	2.66667	4.57143	2	3
206	6	6	4	2.66667	4	9
207	9.41176	8	4	2.66667	1	2
208	17	15	4	2.66667	7	4.21053
209	13	2	8	5.81819	2	6
210	4	4	14.6667	4	4	5
211	2	12	2.66667	10.6667	3	11
212	11	3	5.33333	21.3333	3	3
213	11	16	4	22.6667	9	5
214	2	20	4	4	2	4
215	3	16	24	16	1	10
216	3	6	4	2.66667	2	5
217	3	6		3.55556	3	2
218	5	12		2.66667	6	4.70588
219	4	2		2.66667	9	8
220	8	2.22222		2.66667	1	5
221	5	17		9.33333	2	2
222	3	2		9.33333	4	4
223	3	1		2.66667	7	8
224	19	4.44444		4	7	1
225	27.1429	20		1.33333	2	4
226	8	23		13.3333	8	1.66667
227	9	7		1.33333	7.74194	3
228	2.375	4		5.33333	1	1
229	4	5		14.6667	1	5
230	15	8		9.33333	2	7
231	4	4		6.66667	4	3
232	18	18		5.33333	12	8
233	19.9048	2		1.33333	2	6
234	16.72	16		9.33333	1	7.14286
235	5	5		2.66667	3.47826	16
236	3	1		8	4	17
237	2	5.71429		1.33333	1.81818	5.88235
238	12	7		2.66667	1	22
239	8	5		6.66667	1	2
240	3	42.5		5.33333	1	3
241	6	5		10.6667	7	4
242	5	2.66667		20	6.45161	3
243	4	6.06061		6.66667	9	8.88889
244	6	6		6.66667	2	3
245	2	8		5.33333	6	5
246	5	13.7931		4	2	2
247	8	3		1.33333	5	5
248	3	5.40541		37.3333	1	1
249	4	6		4	6	1.08108
250	1	1		38.6667	1.53846	13
251	12	6.25		4	3	4
252	8	4		6.09524	4.84848	12
253	10	9.69697		5.33333	3	2
254	18	5		6.66667	1.38889	6.31579
255	2	4.28571		9.33333	2.5	4
256	6	2		6.66667	3	2
257	14	12		4	6.25	15
258	13	21		4	1	10.6667
259	3	4		33.3333	4	4
260	16.5217	2		1.9394	9	13
261	8.44444	1		5.33333	6	9
262	19	15		8	7	5
263	1	4		5.33333	6	8
264	16	15		21.3333	17	8
265	29	7		10.6667	3	1
266	6	5		2.66667	2	3
267	19	1		25.3333	10	10
268	20	2.66667		1.33333	5	5
269	14	20		5.33333	1	13
270	1	8.88889		2.66667	2	3
271	3	18.6667		6.66667	4	2
272	5	2.66667		13.3333	2	4
273	8	2.66667		8	3	2
274	6	14.6667		4	3	1
275	10	6.66667		12	7	1
276	4	5.33333		1.33333	7	4
277	18	1.33333		9.33333	2	7
278	16	8		20	1	3
279	11.1765	18.2857		8	6	4
280	18.3871	5.33333		1.33333	4	9.14286
281	5	8		1.33333	8	3
282	9	2.66667		1.33333	11	4.13793
283	5	19.2		1.33333	9	7
284	5	26.0741		6.66667	3	3
285	2	25.3333		5.33333	2	1
286	24	10.6667		2.66667	3	3
287	10	4		35.9298	3	5
288	4.75	14.6667		1.9394	2	2
289	28.5	5.33333		6.66667	1	22
290	6.90909	36.3457		6.66667	2	3
291	3	24		6.66667	6	5
292	3	5.33333		2.66667	1	3
293	5	25.3333		9.69697	1	2
294	24	8		5.33333	1	4
295	2	14.6667		1.33333	1	2.66667
296	6	6.66667		4	10.7692	4
297	10	18.2857		4	5	1.33333
298	13	17.0667		4	1	5.33333
299	10	20		2.66667	7	13.3333
300	14.4138	5.33333			3	2.66667
301	15	4			2	16
302	5	5.33333			5	1.33333
303	10	8			5.71429	2.66667
304	14.25	10.6667			1	5.33333
305	16	5.33333			3	5.33333
306	29.8571	17.3333			1	4
307	17	21.3333			2	6.66667
308	5	5.33333			4	12
309	27	32			1	8
310	26.3889	25.098			3	13.3333
311	4	2.66667			4	4
312	3	1.33333			2	4
313	4	5.33333			2	10.6667
314	5	12.549			13	5.33333
315	5	4			1	2.66667
316	20	2.66667			5	6.66667
317	31.4857	16.7619			1	2.66667
318	6	6.66667			3	2.66667
319	3	8			3	5.33333
320	20.0556	26.0741			5	6.66667
321	3.8	4			8	4
322	12.0909	20			2	16
323	16	26.6667			5	4
324	8.76923	25.3333			4	4
325	2.05405	8			8	1.33333
326	10	5.33333			1	1.33333
327	4	6.66667			14	2.66667
328	12	1.33333			1	5.33333
329	9.5	9.33333			3	18.6667
330	20.2667	13.3333			8	1.33333
331	18	32.6275			4	5.33333
332	4	5.33333			2	5.33333
333	18	5.33333			3	2.66667
334	10.8571	13.5758			24	2.66667
335	1	1.52381			2	1.33333
336	2.11111	16			3	1.33333
337	9	20			1	2.66667
338	3	17.3333			2.5	5.33333
339	15	12.1905			4	2.66667
340	5	2.66667			5	1.33333
341	3.67742	8			5	9.33333
342	20	26.6667			4	20
343	7	8			6	4
344	15	1.33333			3	5.33333
345	2	18.6667			2	4
346	3.8				5	2.66667
347	2				1	2.66667
348	3				3	6.66667
349	15				1	10.6667
350	27				5	14.6667
351	4				2	8
352	3				9.6	2.66667
353	6				4	34.6667
354	21				3	5.33333
355	6				4	4
356	19				5	21.3333
357	22				1	6.66667
358	18.4865				3	5.33333
359	19				5.88235	4
360	26.6				2.75862
361	3				2
362	11				2.66667
363	5				5
364	1				2
365	6				1
366	13				1
367	6				5
368	18				6
369	5				4
370	17				3
371	10				3
372	4				1
373	13				3
374	5				1
375	2				4
376	2				4
377	12				3
378	7				1
379	19				2
380	4				6
381	12				2
382	4				1
383	10				1
384	7				3
385	7				2
386	18				1
387	2.11111				8
388	23				5
389	30				6
390	7				4
391	6				4
392	8				2
393	3				3
394	5				6
395	14				10
396	2				7
397	3.25714				4
398	3				1
399	10.8571				18
400	4				1
401	1.15152				2
402	6.90909				7
403	21.375				6
404	10.8571				6
405	11				11
406	6
407	4.07143
408	5
409	6.90909
410	1
411	4
412	24
413	21.28
414	12
415	5
416	2
417	4
418	4
419	19
420	18
421	13
422	7
423	2
424	2
425	13.1539
426	4
427	5
428	3
429	8
430	19
431	11
432	2
433	11
434	11.0833
435	2
436	4
437	3
438	9
439	17
440	20
441	14
442	1
443	19
444	9.5
445	26
446	10
447	18
448	3
449	21.5333
450	9
451	1
452	5.84615
453	23
454	6
455	17
456	4
457	16
458	30
459	17
460	12
461	7
462	3
463	26
464	4
465	10
466	4
467	16.2857
468	6
469	10
470	24
471	18
472	3
473	3
474	5
475	7
476	7
477	10
478	2
479	7.6
480	6
481	20
482	13
483	10
484	19
485	6.90909

## Sheet: Sup Fig 6c
# of molecule	1X RNAP	4X RNAP			Average	SEM	N
1	3	4		1X RNAP	2.20823	0.123363	230
2	1	1		4X RNAP	3.78013	0.171354	244
3	2	8
4	2	2
5	1	1		Comparison	p-Value	Significance
6	2	1		1X RNAP vs 4X RNAP	5.23352e-13	***
7	3	1
8	4	2
9	3	11
10	1	2		*N value means the number of independent events.
11	3	1		*SEM is presented as 95% confidence limit.
12	1	2		*P-values are calculated by two-sided paired t-test using Matlab 2023.
13	6	3		*P < 0.05, **P < 0.005, ***P < 0.0005, NS: nonsignificant
14	1	2
15	1	2
16	1	3
17	2	1
18	2	1
19	2	4
20	2	3
21	1	3
22	1	3
23	2	5
24	5	2
25	1	2
26	1	4
27	1	5.45455
28	1	3
29	1	1
30	1	1
31	2	4.73684
32	2	7
33	1	1
34	2	5.45455
35	1	1
36	2	2
37	2	2
38	1	1
39	9	4.28571
40	2	6
41	2	3
42	3	6
43	1	2
44	2	2
45	2	4
46	4	3
47	1	3
48	3	1
49	1	1
50	2	1
51	2	2
52	2	2
53	3	2
54	1	1
55	1	2
56	3	1
57	4	1
58	2	1
59	1	3
60	1	5
61	2	4
62	2	3
63	4	4
64	1	4
65	2	2
66	2	2
67	2	3
68	4	1
69	6	7
70	1	2
71	3	20
72	1	2
73	2	1
74	1	1
75	1	3
76	2	3
77	2	3
78	2	3
79	2	4
80	1	7
81	4	2
82	2	4
83	4	2
84	2	2
85	1	3
86	1	1
87	6	1
88	2	2
89	2	1
90	1	2
91	4	1
92	1	1
93	1	4
94	4	3
95	2	2
96	2	2
97	2	2
98	2	2
99	2	1
100	2	6
101	1	2
102	2	3
103	2	1
104	2	4
105	1	5
106	3	3
107	1	3
108	2	4
109	2	5
110	1	3
111	2	4
112	1	4
113	2	3
114	2	3
115	1	5
116	1	4
117	1	5
118	2	5
119	2.4	2
120	2	2
121	1	7
122	2	3
123	1.2	3
124	1	2
125	2	1
126	4	4
127	1	9
128	3	5
129	3	2
130	1	4
131	1	6
132	2	4
133	6	2
134	2	4
135	1	3
136	1	1
137	5	2
138	1	1
139	2	5
140	2	3
141	1	5
142	1	3
143	3	5
144	2	4
145	1	5
146	3	3
147	3	2
148	5	2
149	1	5
150	1	4
151	1	1
152	6	3
153	5	2
154	1	2
155	4	3
156	2	2
157	2	6
158	1	4
159	2	6
160	1	1
161	5	4
162	2	4
163	2	2
164	2	6
165	1	4
166	1	2
167	2	1
168	2	4
169	1	6
170	2	2
171	1	4
172	6	4
173	3	1
174	1	2
175	21	4
176	8	4
177	1	7
178	7	6
179	2	4
180	2	2
181	1	5
182	1	3
183	1	4
184	1	1
185	1	3
186	3	1
187	1	2
188	4	4.61538
189	1.03448	4
190	2.30769	4
191	1	3
192	1	3
193	3	9
194	3	4
195	2	9
196	1.2	4
197	1	5
198	2	2
199	1	4
200	1	8.82353
201	6	1
202	1	3
203	3	4
204	3	4
205	1	5
206	3	2
207	2	5
208	1	5
209	5	5
210	1	4
211	3	4
212	2	8
213	1	6
214	2	4
215	4	4
216	2	10.5
217	1	7
218	2	4
219	2	18
220	1	10.8
221	2	8
222	3.75	1
223	2	4
224	1	4
225	1	11
226	3	5
227	3	7
228	4	5
229	1	7.5
230	2	5
231		8
232		5
233		7
234		4
235		10
236		12
237		6
238		12
239		7
240		5
241		7
242		3
243		3
244		8.18182

## Sheet: Sup Fig 12
# of molecule	PQS_0min	Control_0min	PQS_10min	Control_10min	PQS_30min	Control_30min			Average	SEM	N
1	1	2	1	5	2	6		PQS_0min	2.97682	0.112112	278
2	2	2	2	14	4	6		Control_0min	3.27751	0.167052	184
3	1	1.17647	1	5	2	1		PQS_10min	3.36944	0.150517	174
4	1	3	5	9	7	3		Control_10min	4.07121	0.27988	108
5	2	1	7	8	1	1		PQS_30min	3.55336	0.236694	111
6	3	1	4	3	1	1		Control_30min	4.63952	0.334289	135
7	4	1.6	4	6	2.16216	7
8	1	1	6	5	3	3
9	1.48148	3	1	3	3	4		Comparison	p-Value	Significance
10	1.25	2	1	6.06061	10.7692	4		PQS_0min vs Control_0min	0.135945	ns
11	1	1	3.07692	4	5	2		PQS_0min vs PQS_10min	0.0371635	*
12	4	3	13	2	5	7		PQS_0min vs Control_10min	0.000394415	***
13	3	6.15385	5	5	3.75	3		PQS_0min vs PQS_30min	0.0291281	*
14	3	2	5	1	4	3		PQS_0min vs Control_30min	5.10429e-06	***
15	3	1	1	1	2	1		Control_0min vs PQS_10min	0.682933	ns
16	1	2	2	4	1	11		Control_0min vs Control_10min	0.0158472	*
17	2.66667	4	7	2	2	7		Control_0min vs PQS_30min	0.342089	ns
18	1.37931	4	2	5	15	6		Control_0min vs Control_30min	0.000341302	***
19	3.14961	1	4	10	3	2		PQS_10min vs Control_10min	0.0285678	*
20	4.70588	3	4	2.58065	2	4		PQS_10min vs PQS_30min	0.512783	ns
21	4.05405	3	4	6	4	5		PQS_10min vs Control_30min	0.000658353	***
22	6.4	4.8	6	4	3	1		Control_10min vs PQS_30min	0.159202	ns
23	2	3	3	2	1	2		Control_10min vs Control_30min	0.19365	ns
24	2	1	6	5	2	2.85714		PQS_30min vs Control_30min	0.00856189	**
25	1.81818	3	2	3.75	5	7
26	2	2	3	8.33333	3	5.33333
27	1.81818	3	4	7	11	5		*N value means the number of independent events.
28	3	7	3	3	4	3		*SEM is presented as 95% confidence limit.
29	2	1	1	2	2	2		*P-values are calculated by two-sided paired t-test using Matlab 2023.
30	2	3	6	2.58065	2	4		*P < 0.05, **P < 0.005, ***P < 0.0005, NS: nonsignificant
31	2	5	1	1	2	2
32	3	1	3.07692	2	11	2
33	4.70588	3	3	2	2	3
34	5	1	3	1	2	2
35	8	3.2	5	1	5	2
36	1	7	7	2	2	5
37	2.66667	3	5	8	1	3
38	4	1	3	3	3	3
39	4	4.28571	4	3	6	3.24324
40	1	2	2	3	4	4
41	5	2.28571	7	4	5	7
42	3	3	2	3	8.88889	2
43	1.48148	1	2	1.48148	1	2
44	1	1	3	2	4	1
45	1.11111	3	2	3	3	2
46	5	2	5	2	5	1
47	7	3	4	4	6	1
48	4	17.7778	1	2	3	2
49	2.35294	1	3	11	2	3
50	3	2	4	1	5	1
51	2	6	2	2	7	4
52	1	1	1	1	2	2
53	1.42857	2	3	3	3	2
54	4	2	1	8	3	5
55	2	5	1	1	3	3
56	10	1	1.81818	3	1	2
57	9.41176	7	1	2.28571	3	3
58	1.69492	3	2	2	2	8
59	1.66667	1	1	3	2	4
60	3.24324	2	2	4.28571	2.85714	2
61	4	1	2	2.10526	1	1.33333
62	2	1	7	5	2	8
63	1	3.52941	3	4	5	6
64	3	1	4	2	5.71429	2
65	2	1.48148	4	2	3	1
66	1	3	4	4	2	1
67	2	3	4	3.63636	1	2
68	1	2	2	2.16216	6	1.25
69	3	7.61905	2	3	2	5
70	1	3	3	2	2	2
71	2	2	1	2	2	2
72	2	2	4	2	3	4
73	2	2.22222	1	4	6	2
74	3	5.33333	3	3	2.85714	5
75	3.79747	4.28571	3	4	2	1
76	1.73913	1.17647	1	3	2	5
77	1.42857	2	2	4	3	5
78	3	1.42857	1	1	2	3
79	3	1.25	6	1	2	7.14286
80	2	4	10	2	5	1
81	2	1.33333	3	1	1	2
82	1	1	5	1	2	6
83	3.75	2	8.57143	7	4	5
84	1.42857	2	1	8	2	1
85	2.85714	3.87097	3	11	7	5.55556
86	3.87097	2	3	4	5	2
87	2	2.66667	7	7	2	5
88	3	5	1.25	3	4	5
89	1	1	3	3	10	3
90	2.22222	3	4	4	1	3
91	1.81818	4	7	5	4	2
92	2	1.42857	5	3	1	2
93	4	4	1.33333	4	7	1
94	1.17647	3	1	5	6	3
95	4	8.88889	2	6	2	9
96	2	5	3	11.4286	2	4.28571
97	4	5	6	1	2.42424	4
98	2	1	5	8	5	2.85714
99	4	2	4	2	6	1
100	2	4.61538	2	5	2	1
101	1	10.5263	4	7	1	5
102	4	2	4	10	8	2
103	3	1	4	3	2	3
104	3	4	4	1	5	4.44444
105	4	4	6	4	4	2
106	6	3	4	3	2	2
107	9.41176	5	3	16	2	4.70588
108	1	4	2	7	1	6
109	8	6	3		2	5
110	2	2.85714	3		4	7
111	1	2	7		3	7
112	1	6	5			4
113	1.08108	3	5			6
114	1.73913	2	2			4.21053
115	2	2	1			11
116	1	6	4			1
117	2.10526	4	2			4
118	2	1	3.07692			18
119	2	3	4			5
120	1	4.28571	1			19
121	2	4	2			9
122	1.29032	2	8			4.8
123	3	2.5	5			9
124	1	2	1			14
125	1	4	3.52941			21
126	7.5	1	5			7
127	2	4.44444	4			17
128	5	1	3			6.31579
129	1	3.80952	2			12
130	1	3	2			8
131	3.15789	5	1			14
132	5	4	5			16
133	2	6	4			13
134	2.96296	1.81818	4			7
135	3	6.15385	2			10
136	8	4	1
137	4	1.66667	4
138	3	1.81818	1
139	2	1	2
140	2	2	2
141	3	3.24324	3
142	1	5	3
143	3	5	4
144	6	3.63636	4
145	1	2	1
146	6	4.21053	6.66667
147	3.63636	9	1
148	5	4	1
149	2	5	2
150	2	4	2
151	2	1.6	3
152	2	4	2
153	2	4	5
154	5	1	5
155	1	7.27273	3
156	2	10	3
157	1.29032	5.88235	2
158	3	7	3.52941
159	1	4	4
160	6.66667	5	3
161	1	10	4
162	1.42857	1	3
163	2	2.35294	5
164	1	1	4
165	1.53846	2.96296	2
166	5.51724	7	3
167	3	5	8
168	1	2	2
169	4	5	2
170	1	2	5
171	1	2	2
172	7.27273	5	6
173	3.63636	4	1
174	4	7	2.35294
175	2	2
176	7	1
177	4	3
178	3	3
179	3	6
180	1	2
181	3	3.33333
182	1	3
183	6	1
184	2	3.27869
185	2
186	2.35294
187	3
188	5.71429
189	4
190	4
191	7
192	4.8
193	4
194	6.31579
195	3
196	1
197	2
198	4.8
199	1
200	2.66667
201	4
202	1
203	1
204	5
205	2
206	6
207	3
208	3
209	4.13793
210	6
211	2.5
212	2.10526
213	8.88889
214	3.47826
215	5.71429
216	2
217	1
218	4
219	2.5
220	5
221	1
222	2
223	6
224	2
225	1
226	6
227	4
228	1
229	3.47826
230	2
231	3
232	2
233	5
234	3
235	3
236	5
237	4
238	2
239	2
240	1
241	2
242	3
243	3.52941
244	1
245	1.90476
246	7
247	4
248	5
249	1
250	1
251	5
252	1
253	3.52941
254	5
255	6.66667
256	1.25
257	1
258	4
259	3
260	4.84848
261	5.45455
262	7.27273
263	5
264	1.90476
265	2.16216
266	2
267	2
268	2
269	4
270	1.73913
271	6.95652
272	3
273	1
274	5.21739
275	3
276	3
277	2.85714
278	1

[truncated: 2 more sheets: Fig1c, Fig 1e]
